# Supplementary material for: A new experimental method for evaluating the effectiveness of auditory signals under realistic background noise conditions: A randomized controlled pilot study
Source: PLoS One. 2026 Apr 8;21(4):e0344350. doi: 10.1371/journal.pone.0344350 (PMC13061229; doi:10.1371/journal.pone.0344350)
Supplement: S2 Appendix — (XLSX) [file pone.0344350.s002.xlsx]

## Sheet: ITT_data_11sound_18Pat_over
Test ID	Pat ID	apparency(%)
1	1	21.4286
1	4	21.4286
1	5	7.14286
1	11	28.5714
1	13	42.8571
1	14	35.7143
1	15	42.8571
1	16	7.14286
1	18	28.5714
1	20	21.4286
1	2	35.7143
1	6	50
1	7	7.14286
1	8	28.5714
1	10	35.7143
1	17	21.4286
1	21	28.5714
1	22	14.2857
2	1	14.2857
2	4	35.7143
2	5	14.2857
2	11	14.2857
2	13	35.7143
2	14	14.2857
2	15	21.4286
2	16	14.2857
2	18	35.7143
2	20	14.2857
2	2	21.4286
2	6	28.5714
2	7	35.7143
2	8	7.14286
2	10	21.4286
2	17	28.5714
2	21	28.5714
2	22	21.4286
3	1	21.4286
3	4	14.2857
3	5	28.5714
3	11	14.2857
3	13	14.2857
3	14	21.4286
3	15	35.7143
3	16	21.4286
3	18	42.8571
3	20	7.14286
3	2	0
3	6	50
3	7	35.7143
3	8	21.4286
3	10	21.4286
3	17	14.2857
3	21	7.14286
3	22	0
4	1	21.4286
4	4	14.2857
4	5	28.5714
4	11	14.2857
4	13	28.5714
4	14	35.7143
4	15	21.4286
4	16	7.14286
4	18	50
4	20	14.2857
4	2	21.4286
4	6	42.8571
4	7	14.2857
4	8	14.2857
4	10	35.7143
4	17	42.8571
4	21	7.14286
4	22	35.7143
6	1	7.14286
6	4	7.14286
6	5	7.14286
6	11	21.4286
6	13	35.7143
6	14	35.7143
6	15	14.2857
6	16	35.7143
6	18	21.4286
6	20	35.7143
6	2	21.4286
6	6	35.7143
6	7	7.14286
6	8	28.5714
6	10	35.7143
6	17	21.4286
6	21	28.5714
6	22	35.7143
7	1	21.4286
7	4	21.4286
7	5	7.14286
7	11	35.7143
7	13	14.2857
7	14	42.8571
7	15	14.2857
7	16	28.5714
7	18	35.7143
7	20	28.5714
7	2	28.5714
7	6	50
7	7	14.2857
7	8	42.8571
7	10	35.7143
7	17	28.5714
7	21	7.14286
7	22	21.4286
8	1	35.7143
8	4	42.8571
8	5	21.4286
8	11	7.14286
8	13	7.14286
8	14	35.7143
8	15	21.4286
8	16	14.2857
8	18	35.7143
8	20	21.4286
8	2	14.2857
8	6	28.5714
8	7	28.5714
8	8	14.2857
8	10	28.5714
8	17	35.7143
8	21	21.4286
8	22	21.4286
12	1	14.2857
12	4	35.7143
12	5	21.4286
12	11	14.2857
12	13	28.5714
12	14	21.4286
12	15	7.14286
12	16	21.4286
12	18	42.8571
12	20	14.2857
12	2	28.5714
12	6	35.7143
12	7	21.4286
12	8	7.14286
12	10	0
12	17	21.4286
12	21	21.4286
12	22	7.14286
13	1	21.4286
13	4	35.7143
13	5	21.4286
13	11	28.5714
13	13	14.2857
13	14	21.4286
13	15	14.2857
13	16	21.4286
13	18	35.7143
13	20	35.7143
13	2	21.4286
13	6	35.7143
13	7	57.1429
13	8	14.2857
13	10	21.4286
13	17	35.7143
13	21	7.14286
13	22	0
14	1	21.4286
14	4	21.4286
14	5	28.5714
14	11	42.8571
14	13	42.8571
14	14	14.2857
14	15	42.8571
14	16	21.4286
14	18	42.8571
14	20	21.4286
14	2	21.4286
14	6	21.4286
14	7	21.4286
14	8	42.8571
14	10	35.7143
14	17	28.5714
14	21	28.5714
14	22	0
16	1	21.4286
16	4	35.7143
16	5	35.7143
16	11	7.14286
16	13	50
16	14	50
16	15	35.7143
16	16	28.5714
16	18	28.5714
16	20	14.2857
16	2	7.14286
16	6	42.8571
16	7	21.4286
16	8	21.4286
16	10	21.4286
16	17	14.2857
16	21	35.7143
16	22	14.2857
