# Supplementary material for: A new experimental method for evaluating the effectiveness of auditory signals under realistic background noise conditions: A randomized controlled pilot study
Source: PLoS One. 2026 Apr 8;21(4):e0344350. doi: 10.1371/journal.pone.0344350 (PMC13061229; doi:10.1371/journal.pone.0344350)
Supplement: S4 Appendix — (XLSX) [file pone.0344350.s004.xlsx]

## Sheet: carryover effect data
test code	patID	Group	Period 1 valid presentation	Period 2 valid presentation	Period 1 sound apparency (%)	Period 2 sound apparency (%)	carryover effect (%)
1	1	Group 1	4	3	28.5714	21.4286	50
2	1	Group 1	4	2	28.5714	14.2857	42.8571
3	1	Group 1	4	3	28.5714	21.4286	50
4	1	Group 1	2	3	14.2857	21.4286	35.7143
5	1	Group 1	4	2	28.5714	14.2857	42.8571
6	1	Group 1	1	1	7.14286	7.14286	14.2857
7	1	Group 1	3	3	21.4286	21.4286	42.8571
8	1	Group 1	0	5	0	35.7143	35.7143
9	1	Group 1	5	4	35.7143	28.5714	64.2857
10	1	Group 1	2	0	14.2857	0	14.2857
11	1	Group 1	3	2	21.4286	14.2857	35.7143
12	1	Group 1	3	2	21.4286	14.2857	35.7143
13	1	Group 1	3	3	21.4286	21.4286	42.8571
14	1	Group 1	3	3	21.4286	21.4286	42.8571
15	1	Group 1	5	2	35.7143	14.2857	50
16	1	Group 1	3	3	21.4286	21.4286	42.8571
1	11	Group 1	3	4	21.4286	28.5714	50
2	11	Group 1	4	2	28.5714	14.2857	42.8571
3	11	Group 1	1	2	7.14286	14.2857	21.4286
4	11	Group 1	4	2	28.5714	14.2857	42.8571
5	11	Group 1	4	6	28.5714	42.8571	71.4286
6	11	Group 1	7	3	50	21.4286	71.4286
7	11	Group 1	6	5	42.8571	35.7143	78.5714
8	11	Group 1	3	1	21.4286	7.14286	28.5714
9	11	Group 1	3	7	21.4286	50	71.4286
10	11	Group 1	4	3	28.5714	21.4286	50
11	11	Group 1	4	4	28.5714	28.5714	57.1429
12	11	Group 1	2	2	14.2857	14.2857	28.5714
13	11	Group 1	2	4	14.2857	28.5714	42.8571
14	11	Group 1	4	6	28.5714	42.8571	71.4286
15	11	Group 1	2	1	14.2857	7.14286	21.4286
16	11	Group 1	1	1	7.14286	7.14286	14.2857
1	13	Group 1	2	6	14.2857	42.8571	57.1429
2	13	Group 1	1	5	7.14286	35.7143	42.8571
3	13	Group 1	2	2	14.2857	14.2857	28.5714
4	13	Group 1	3	4	21.4286	28.5714	50
5	13	Group 1	4	3	28.5714	21.4286	50
6	13	Group 1	8	5	57.1429	35.7143	92.8571
7	13	Group 1	3	2	21.4286	14.2857	35.7143
8	13	Group 1	5	1	35.7143	7.14286	42.8571
9	13	Group 1	3	4	21.4286	28.5714	50
10	13	Group 1	5	2	35.7143	14.2857	50
11	13	Group 1	5	7	35.7143	50	85.7143
12	13	Group 1	1	4	7.14286	28.5714	35.7143
13	13	Group 1	3	2	21.4286	14.2857	35.7143
14	13	Group 1	3	6	21.4286	42.8571	64.2857
15	13	Group 1	3	1	21.4286	7.14286	28.5714
16	13	Group 1	3	7	21.4286	50	71.4286
1	14	Group 1	6	5	42.8571	35.7143	78.5714
2	14	Group 1	5	2	35.7143	14.2857	50
3	14	Group 1	7	3	50	21.4286	71.4286
4	14	Group 1	4	5	28.5714	35.7143	64.2857
5	14	Group 1	5	4	35.7143	28.5714	64.2857
6	14	Group 1	7	5	50	35.7143	85.7143
7	14	Group 1	9	6	64.2857	42.8571	107.143
8	14	Group 1	7	5	50	35.7143	85.7143
9	14	Group 1	9	2	64.2857	14.2857	78.5714
10	14	Group 1	8	3	57.1429	21.4286	78.5714
11	14	Group 1	7	3	50	21.4286	71.4286
12	14	Group 1	4	3	28.5714	21.4286	50
13	14	Group 1	5	3	35.7143	21.4286	57.1429
14	14	Group 1	6	2	42.8571	14.2857	57.1429
15	14	Group 1	1	4	7.14286	28.5714	35.7143
16	14	Group 1	5	7	35.7143	50	85.7143
1	15	Group 1	4	6	28.5714	42.8571	71.4286
2	15	Group 1	4	3	28.5714	21.4286	50
3	15	Group 1	3	5	21.4286	35.7143	57.1429
4	15	Group 1	7	3	50	21.4286	71.4286
5	15	Group 1	4	6	28.5714	42.8571	71.4286
6	15	Group 1	2	2	14.2857	14.2857	28.5714
7	15	Group 1	4	2	28.5714	14.2857	42.8571
8	15	Group 1	2	3	14.2857	21.4286	35.7143
9	15	Group 1	3	1	21.4286	7.14286	28.5714
10	15	Group 1	5	2	35.7143	14.2857	50
11	15	Group 1	1	6	7.14286	42.8571	50
12	15	Group 1	2	1	14.2857	7.14286	21.4286
13	15	Group 1	2	2	14.2857	14.2857	28.5714
14	15	Group 1	6	6	42.8571	42.8571	85.7143
15	15	Group 1	3	5	21.4286	35.7143	57.1429
16	15	Group 1	4	5	28.5714	35.7143	64.2857
1	16	Group 1	7	1	50	7.14286	57.1429
2	16	Group 1	5	2	35.7143	14.2857	50
3	16	Group 1	3	3	21.4286	21.4286	42.8571
4	16	Group 1	2	1	14.2857	7.14286	21.4286
5	16	Group 1	7	2	50	14.2857	64.2857
6	16	Group 1	4	5	28.5714	35.7143	64.2857
7	16	Group 1	6	4	42.8571	28.5714	71.4286
8	16	Group 1	4	2	28.5714	14.2857	42.8571
9	16	Group 1	4	7	28.5714	50	78.5714
10	16	Group 1	4	4	28.5714	28.5714	57.1429
11	16	Group 1	5	4	35.7143	28.5714	64.2857
12	16	Group 1	3	3	21.4286	21.4286	42.8571
13	16	Group 1	8	3	57.1429	21.4286	78.5714
14	16	Group 1	2	3	14.2857	21.4286	35.7143
15	16	Group 1	2	4	14.2857	28.5714	42.8571
16	16	Group 1	7	4	50	28.5714	78.5714
1	18	Group 1	6	4	42.8571	28.5714	71.4286
2	18	Group 1	8	5	57.1429	35.7143	92.8571
3	18	Group 1	5	6	35.7143	42.8571	78.5714
4	18	Group 1	7	7	50	50	100
5	18	Group 1	7	6	50	42.8571	92.8571
6	18	Group 1	8	3	57.1429	21.4286	78.5714
7	18	Group 1	7	5	50	35.7143	85.7143
8	18	Group 1	8	5	57.1429	35.7143	92.8571
9	18	Group 1	6	5	42.8571	35.7143	78.5714
10	18	Group 1	9	1	64.2857	7.14286	71.4286
11	18	Group 1	6	6	42.8571	42.8571	85.7143
12	18	Group 1	3	6	21.4286	42.8571	64.2857
13	18	Group 1	5	5	35.7143	35.7143	71.4286
14	18	Group 1	6	6	42.8571	42.8571	85.7143
15	18	Group 1	5	7	35.7143	50	85.7143
16	18	Group 1	6	4	42.8571	28.5714	71.4286
1	20	Group 1	1	3	7.14286	21.4286	28.5714
2	20	Group 1	3	2	21.4286	14.2857	35.7143
3	20	Group 1	2	1	14.2857	7.14286	21.4286
4	20	Group 1	4	2	28.5714	14.2857	42.8571
5	20	Group 1	7	4	50	28.5714	78.5714
6	20	Group 1	5	5	35.7143	35.7143	71.4286
7	20	Group 1	2	4	14.2857	28.5714	42.8571
8	20	Group 1	2	3	14.2857	21.4286	35.7143
9	20	Group 1	4	3	28.5714	21.4286	50
10	20	Group 1	4	2	28.5714	14.2857	42.8571
11	20	Group 1	3	3	21.4286	21.4286	42.8571
12	20	Group 1	4	2	28.5714	14.2857	42.8571
13	20	Group 1	5	5	35.7143	35.7143	71.4286
14	20	Group 1	1	3	7.14286	21.4286	28.5714
15	20	Group 1	2	2	14.2857	14.2857	28.5714
16	20	Group 1	2	2	14.2857	14.2857	28.5714
1	2	Group 2	5	6	35.7143	42.8571	78.5714
2	2	Group 2	8	3	57.1429	21.4286	78.5714
3	2	Group 2	3	0	21.4286	0	21.4286
4	2	Group 2	0	3	0	21.4286	21.4286
5	2	Group 2	1	2	7.14286	14.2857	21.4286
6	2	Group 2	2	3	14.2857	21.4286	35.7143
7	2	Group 2	3	4	21.4286	28.5714	50
8	2	Group 2	3	2	21.4286	14.2857	35.7143
9	2	Group 2	3	1	21.4286	7.14286	28.5714
10	2	Group 2	3	3	21.4286	21.4286	42.8571
11	2	Group 2	4	1	28.5714	7.14286	35.7143
12	2	Group 2	3	4	21.4286	28.5714	50
13	2	Group 2	6	3	42.8571	21.4286	64.2857
14	2	Group 2	2	3	14.2857	21.4286	35.7143
15	2	Group 2	5	4	35.7143	28.5714	64.2857
16	2	Group 2	4	1	28.5714	7.14286	35.7143
1	8	Group 2	5	4	35.7143	28.5714	64.2857
2	8	Group 2	1	3	7.14286	21.4286	28.5714
3	8	Group 2	4	3	28.5714	21.4286	50
4	8	Group 2	3	2	21.4286	14.2857	35.7143
5	8	Group 2	4	6	28.5714	42.8571	71.4286
6	8	Group 2	3	4	21.4286	28.5714	50
7	8	Group 2	2	6	14.2857	42.8571	57.1429
8	8	Group 2	7	2	50	14.2857	64.2857
9	8	Group 2	1	2	7.14286	14.2857	21.4286
10	8	Group 2	5	1	35.7143	7.14286	42.8571
11	8	Group 2	3	3	21.4286	21.4286	42.8571
12	8	Group 2	2	1	14.2857	7.14286	21.4286
13	8	Group 2	5	2	35.7143	14.2857	50
14	8	Group 2	7	6	50	42.8571	92.8571
15	8	Group 2	4	2	28.5714	14.2857	42.8571
16	8	Group 2	4	3	28.5714	21.4286	50
1	10	Group 2	4	5	28.5714	35.7143	64.2857
2	10	Group 2	4	3	28.5714	21.4286	50
3	10	Group 2	4	3	28.5714	21.4286	50
4	10	Group 2	6	5	42.8571	35.7143	78.5714
5	10	Group 2	4	4	28.5714	28.5714	57.1429
6	10	Group 2	3	5	21.4286	35.7143	57.1429
7	10	Group 2	5	6	35.7143	42.8571	78.5714
8	10	Group 2	4	4	28.5714	28.5714	57.1429
9	10	Group 2	4	2	28.5714	14.2857	42.8571
10	10	Group 2	4	6	28.5714	42.8571	71.4286
11	10	Group 2	3	1	21.4286	7.14286	28.5714
12	10	Group 2	5	0	35.7143	0	35.7143
13	10	Group 2	4	3	28.5714	21.4286	50
14	10	Group 2	5	5	35.7143	35.7143	71.4286
15	10	Group 2	9	4	64.2857	28.5714	92.8571
16	10	Group 2	5	3	35.7143	21.4286	57.1429
1	17	Group 2	3	1	21.4286	7.14286	28.5714
2	17	Group 2	6	3	42.8571	21.4286	64.2857
3	17	Group 2	3	4	21.4286	28.5714	50
4	17	Group 2	5	4	35.7143	28.5714	64.2857
5	17	Group 2	5	2	35.7143	14.2857	50
6	17	Group 2	5	6	35.7143	42.8571	78.5714
7	17	Group 2	2	3	14.2857	21.4286	35.7143
8	17	Group 2	4	5	28.5714	35.7143	64.2857
9	17	Group 2	5	3	35.7143	21.4286	57.1429
10	17	Group 2	5	2	35.7143	14.2857	50
11	17	Group 2	3	4	21.4286	28.5714	50
12	17	Group 2	2	2	14.2857	14.2857	28.5714
13	17	Group 2	3	6	21.4286	42.8571	64.2857
14	17	Group 2	4	2	28.5714	14.2857	42.8571
15	17	Group 2	9	5	64.2857	35.7143	100
16	17	Group 2	5	2	35.7143	14.2857	50
1	21	Group 2	4	4	28.5714	28.5714	57.1429
2	21	Group 2	3	3	21.4286	21.4286	42.8571
3	21	Group 2	2	3	14.2857	21.4286	35.7143
4	21	Group 2	4	1	28.5714	7.14286	35.7143
5	21	Group 2	3	2	21.4286	14.2857	35.7143
6	21	Group 2	3	3	21.4286	21.4286	42.8571
7	21	Group 2	4	1	28.5714	7.14286	35.7143
8	21	Group 2	2	4	14.2857	28.5714	42.8571
9	21	Group 2	5	4	35.7143	28.5714	64.2857
10	21	Group 2	5	0	35.7143	0	35.7143
11	21	Group 2	3	1	21.4286	7.14286	28.5714
12	21	Group 2	5	2	35.7143	14.2857	50
13	21	Group 2	1	3	7.14286	21.4286	28.5714
14	21	Group 2	5	4	35.7143	28.5714	64.2857
15	21	Group 2	5	3	35.7143	21.4286	57.1429
16	21	Group 2	7	6	50	42.8571	92.8571
1	22	Group 2	4	2	28.5714	14.2857	42.8571
2	22	Group 2	1	3	7.14286	21.4286	28.5714
3	22	Group 2	2	0	14.2857	0	14.2857
4	22	Group 2	6	2	42.8571	14.2857	57.1429
5	22	Group 2	4	1	28.5714	7.14286	35.7143
6	22	Group 2	3	4	21.4286	28.5714	50
7	22	Group 2	7	2	50	14.2857	64.2857
8	22	Group 2	6	2	42.8571	14.2857	57.1429
9	22	Group 2	2	2	14.2857	14.2857	28.5714
10	22	Group 2	2	2	14.2857	14.2857	28.5714
11	22	Group 2	3	3	21.4286	21.4286	42.8571
12	22	Group 2	5	0	35.7143	0	35.7143
13	22	Group 2	3	1	21.4286	7.14286	28.5714
14	22	Group 2	4	0	28.5714	0	28.5714
15	22	Group 2	5	0	35.7143	0	35.7143
16	22	Group 2	3	2	21.4286	14.2857	35.7143
