# Supplementary material for: A new experimental method for evaluating the effectiveness of auditory signals under realistic background noise conditions: A randomized controlled pilot study
Source: PLoS One. 2026 Apr 8;21(4):e0344350. doi: 10.1371/journal.pone.0344350 (PMC13061229; doi:10.1371/journal.pone.0344350)
Supplement: S5 Appendix — (XLSX) [file pone.0344350.s005.xlsx]

## Sheet: period effect data
test code	patID	Group	Period 1 valid presentation	Period 2 valid presentation	Period 1 sound apparency (%)	Period 2 sound apparency (%)	period effect (%)
1	1	Group 1	4	3	28.5714	21.4286	3.57143
2	1	Group 1	4	2	28.5714	14.2857	7.14286
3	1	Group 1	4	3	28.5714	21.4286	3.57143
4	1	Group 1	2	3	14.2857	21.4286	-3.57143
5	1	Group 1	4	2	28.5714	14.2857	7.14286
6	1	Group 1	1	1	7.14286	7.14286	0
7	1	Group 1	3	3	21.4286	21.4286	0
8	1	Group 1	0	5	0	35.7143	-17.8571
9	1	Group 1	5	4	35.7143	28.5714	3.57143
10	1	Group 1	2	0	14.2857	0	7.14286
11	1	Group 1	3	2	21.4286	14.2857	3.57143
12	1	Group 1	3	2	21.4286	14.2857	3.57143
13	1	Group 1	3	3	21.4286	21.4286	0
14	1	Group 1	3	3	21.4286	21.4286	0
15	1	Group 1	5	2	35.7143	14.2857	10.7143
16	1	Group 1	3	3	21.4286	21.4286	0
1	11	Group 1	3	4	21.4286	28.5714	-3.57143
2	11	Group 1	4	2	28.5714	14.2857	7.14286
3	11	Group 1	1	2	7.14286	14.2857	-3.57143
4	11	Group 1	4	2	28.5714	14.2857	7.14286
5	11	Group 1	4	6	28.5714	42.8571	-7.14286
6	11	Group 1	7	3	50	21.4286	14.2857
7	11	Group 1	6	5	42.8571	35.7143	3.57143
8	11	Group 1	3	1	21.4286	7.14286	7.14286
9	11	Group 1	3	7	21.4286	50	-14.2857
10	11	Group 1	4	3	28.5714	21.4286	3.57143
11	11	Group 1	4	4	28.5714	28.5714	0
12	11	Group 1	2	2	14.2857	14.2857	0
13	11	Group 1	2	4	14.2857	28.5714	-7.14286
14	11	Group 1	4	6	28.5714	42.8571	-7.14286
15	11	Group 1	2	1	14.2857	7.14286	3.57143
16	11	Group 1	1	1	7.14286	7.14286	0
1	13	Group 1	2	6	14.2857	42.8571	-14.2857
2	13	Group 1	1	5	7.14286	35.7143	-14.2857
3	13	Group 1	2	2	14.2857	14.2857	0
4	13	Group 1	3	4	21.4286	28.5714	-3.57143
5	13	Group 1	4	3	28.5714	21.4286	3.57143
6	13	Group 1	8	5	57.1429	35.7143	10.7143
7	13	Group 1	3	2	21.4286	14.2857	3.57143
8	13	Group 1	5	1	35.7143	7.14286	14.2857
9	13	Group 1	3	4	21.4286	28.5714	-3.57143
10	13	Group 1	5	2	35.7143	14.2857	10.7143
11	13	Group 1	5	7	35.7143	50	-7.14286
12	13	Group 1	1	4	7.14286	28.5714	-10.7143
13	13	Group 1	3	2	21.4286	14.2857	3.57143
14	13	Group 1	3	6	21.4286	42.8571	-10.7143
15	13	Group 1	3	1	21.4286	7.14286	7.14286
16	13	Group 1	3	7	21.4286	50	-14.2857
1	14	Group 1	6	5	42.8571	35.7143	3.57143
2	14	Group 1	5	2	35.7143	14.2857	10.7143
3	14	Group 1	7	3	50	21.4286	14.2857
4	14	Group 1	4	5	28.5714	35.7143	-3.57143
5	14	Group 1	5	4	35.7143	28.5714	3.57143
6	14	Group 1	7	5	50	35.7143	7.14286
7	14	Group 1	9	6	64.2857	42.8571	10.7143
8	14	Group 1	7	5	50	35.7143	7.14286
9	14	Group 1	9	2	64.2857	14.2857	25
10	14	Group 1	8	3	57.1429	21.4286	17.8571
11	14	Group 1	7	3	50	21.4286	14.2857
12	14	Group 1	4	3	28.5714	21.4286	3.57143
13	14	Group 1	5	3	35.7143	21.4286	7.14286
14	14	Group 1	6	2	42.8571	14.2857	14.2857
15	14	Group 1	1	4	7.14286	28.5714	-10.7143
16	14	Group 1	5	7	35.7143	50	-7.14286
1	15	Group 1	4	6	28.5714	42.8571	-7.14286
2	15	Group 1	4	3	28.5714	21.4286	3.57143
3	15	Group 1	3	5	21.4286	35.7143	-7.14286
4	15	Group 1	7	3	50	21.4286	14.2857
5	15	Group 1	4	6	28.5714	42.8571	-7.14286
6	15	Group 1	2	2	14.2857	14.2857	0
7	15	Group 1	4	2	28.5714	14.2857	7.14286
8	15	Group 1	2	3	14.2857	21.4286	-3.57143
9	15	Group 1	3	1	21.4286	7.14286	7.14286
10	15	Group 1	5	2	35.7143	14.2857	10.7143
11	15	Group 1	1	6	7.14286	42.8571	-17.8571
12	15	Group 1	2	1	14.2857	7.14286	3.57143
13	15	Group 1	2	2	14.2857	14.2857	0
14	15	Group 1	6	6	42.8571	42.8571	0
15	15	Group 1	3	5	21.4286	35.7143	-7.14286
16	15	Group 1	4	5	28.5714	35.7143	-3.57143
1	16	Group 1	7	1	50	7.14286	21.4286
2	16	Group 1	5	2	35.7143	14.2857	10.7143
3	16	Group 1	3	3	21.4286	21.4286	0
4	16	Group 1	2	1	14.2857	7.14286	3.57143
5	16	Group 1	7	2	50	14.2857	17.8571
6	16	Group 1	4	5	28.5714	35.7143	-3.57143
7	16	Group 1	6	4	42.8571	28.5714	7.14286
8	16	Group 1	4	2	28.5714	14.2857	7.14286
9	16	Group 1	4	7	28.5714	50	-10.7143
10	16	Group 1	4	4	28.5714	28.5714	0
11	16	Group 1	5	4	35.7143	28.5714	3.57143
12	16	Group 1	3	3	21.4286	21.4286	0
13	16	Group 1	8	3	57.1429	21.4286	17.8571
14	16	Group 1	2	3	14.2857	21.4286	-3.57143
15	16	Group 1	2	4	14.2857	28.5714	-7.14286
16	16	Group 1	7	4	50	28.5714	10.7143
1	18	Group 1	6	4	42.8571	28.5714	7.14286
2	18	Group 1	8	5	57.1429	35.7143	10.7143
3	18	Group 1	5	6	35.7143	42.8571	-3.57143
4	18	Group 1	7	7	50	50	0
5	18	Group 1	7	6	50	42.8571	3.57143
6	18	Group 1	8	3	57.1429	21.4286	17.8571
7	18	Group 1	7	5	50	35.7143	7.14286
8	18	Group 1	8	5	57.1429	35.7143	10.7143
9	18	Group 1	6	5	42.8571	35.7143	3.57143
10	18	Group 1	9	1	64.2857	7.14286	28.5714
11	18	Group 1	6	6	42.8571	42.8571	0
12	18	Group 1	3	6	21.4286	42.8571	-10.7143
13	18	Group 1	5	5	35.7143	35.7143	0
14	18	Group 1	6	6	42.8571	42.8571	0
15	18	Group 1	5	7	35.7143	50	-7.14286
16	18	Group 1	6	4	42.8571	28.5714	7.14286
1	20	Group 1	1	3	7.14286	21.4286	-7.14286
2	20	Group 1	3	2	21.4286	14.2857	3.57143
3	20	Group 1	2	1	14.2857	7.14286	3.57143
4	20	Group 1	4	2	28.5714	14.2857	7.14286
5	20	Group 1	7	4	50	28.5714	10.7143
6	20	Group 1	5	5	35.7143	35.7143	0
7	20	Group 1	2	4	14.2857	28.5714	-7.14286
8	20	Group 1	2	3	14.2857	21.4286	-3.57143
9	20	Group 1	4	3	28.5714	21.4286	3.57143
10	20	Group 1	4	2	28.5714	14.2857	7.14286
11	20	Group 1	3	3	21.4286	21.4286	0
12	20	Group 1	4	2	28.5714	14.2857	7.14286
13	20	Group 1	5	5	35.7143	35.7143	0
14	20	Group 1	1	3	7.14286	21.4286	-7.14286
15	20	Group 1	2	2	14.2857	14.2857	0
16	20	Group 1	2	2	14.2857	14.2857	0
1	2	Group 2	5	6	35.7143	42.8571	-3.57143
2	2	Group 2	8	3	57.1429	21.4286	17.8571
3	2	Group 2	3	0	21.4286	0	10.7143
4	2	Group 2	0	3	0	21.4286	-10.7143
5	2	Group 2	1	2	7.14286	14.2857	-3.57143
6	2	Group 2	2	3	14.2857	21.4286	-3.57143
7	2	Group 2	3	4	21.4286	28.5714	-3.57143
8	2	Group 2	3	2	21.4286	14.2857	3.57143
9	2	Group 2	3	1	21.4286	7.14286	7.14286
10	2	Group 2	3	3	21.4286	21.4286	0
11	2	Group 2	4	1	28.5714	7.14286	10.7143
12	2	Group 2	3	4	21.4286	28.5714	-3.57143
13	2	Group 2	6	3	42.8571	21.4286	10.7143
14	2	Group 2	2	3	14.2857	21.4286	-3.57143
15	2	Group 2	5	4	35.7143	28.5714	3.57143
16	2	Group 2	4	1	28.5714	7.14286	10.7143
1	8	Group 2	5	4	35.7143	28.5714	3.57143
2	8	Group 2	1	3	7.14286	21.4286	-7.14286
3	8	Group 2	4	3	28.5714	21.4286	3.57143
4	8	Group 2	3	2	21.4286	14.2857	3.57143
5	8	Group 2	4	6	28.5714	42.8571	-7.14286
6	8	Group 2	3	4	21.4286	28.5714	-3.57143
7	8	Group 2	2	6	14.2857	42.8571	-14.2857
8	8	Group 2	7	2	50	14.2857	17.8571
9	8	Group 2	1	2	7.14286	14.2857	-3.57143
10	8	Group 2	5	1	35.7143	7.14286	14.2857
11	8	Group 2	3	3	21.4286	21.4286	0
12	8	Group 2	2	1	14.2857	7.14286	3.57143
13	8	Group 2	5	2	35.7143	14.2857	10.7143
14	8	Group 2	7	6	50	42.8571	3.57143
15	8	Group 2	4	2	28.5714	14.2857	7.14286
16	8	Group 2	4	3	28.5714	21.4286	3.57143
1	10	Group 2	4	5	28.5714	35.7143	-3.57143
2	10	Group 2	4	3	28.5714	21.4286	3.57143
3	10	Group 2	4	3	28.5714	21.4286	3.57143
4	10	Group 2	6	5	42.8571	35.7143	3.57143
5	10	Group 2	4	4	28.5714	28.5714	0
6	10	Group 2	3	5	21.4286	35.7143	-7.14286
7	10	Group 2	5	6	35.7143	42.8571	-3.57143
8	10	Group 2	4	4	28.5714	28.5714	0
9	10	Group 2	4	2	28.5714	14.2857	7.14286
10	10	Group 2	4	6	28.5714	42.8571	-7.14286
11	10	Group 2	3	1	21.4286	7.14286	7.14286
12	10	Group 2	5	0	35.7143	0	17.8571
13	10	Group 2	4	3	28.5714	21.4286	3.57143
14	10	Group 2	5	5	35.7143	35.7143	0
15	10	Group 2	9	4	64.2857	28.5714	17.8571
16	10	Group 2	5	3	35.7143	21.4286	7.14286
1	17	Group 2	3	1	21.4286	7.14286	7.14286
2	17	Group 2	6	3	42.8571	21.4286	10.7143
3	17	Group 2	3	4	21.4286	28.5714	-3.57143
4	17	Group 2	5	4	35.7143	28.5714	3.57143
5	17	Group 2	5	2	35.7143	14.2857	10.7143
6	17	Group 2	5	6	35.7143	42.8571	-3.57143
7	17	Group 2	2	3	14.2857	21.4286	-3.57143
8	17	Group 2	4	5	28.5714	35.7143	-3.57143
9	17	Group 2	5	3	35.7143	21.4286	7.14286
10	17	Group 2	5	2	35.7143	14.2857	10.7143
11	17	Group 2	3	4	21.4286	28.5714	-3.57143
12	17	Group 2	2	2	14.2857	14.2857	0
13	17	Group 2	3	6	21.4286	42.8571	-10.7143
14	17	Group 2	4	2	28.5714	14.2857	7.14286
15	17	Group 2	9	5	64.2857	35.7143	14.2857
16	17	Group 2	5	2	35.7143	14.2857	10.7143
1	21	Group 2	4	4	28.5714	28.5714	0
2	21	Group 2	3	3	21.4286	21.4286	0
3	21	Group 2	2	3	14.2857	21.4286	-3.57143
4	21	Group 2	4	1	28.5714	7.14286	10.7143
5	21	Group 2	3	2	21.4286	14.2857	3.57143
6	21	Group 2	3	3	21.4286	21.4286	0
7	21	Group 2	4	1	28.5714	7.14286	10.7143
8	21	Group 2	2	4	14.2857	28.5714	-7.14286
9	21	Group 2	5	4	35.7143	28.5714	3.57143
10	21	Group 2	5	0	35.7143	0	17.8571
11	21	Group 2	3	1	21.4286	7.14286	7.14286
12	21	Group 2	5	2	35.7143	14.2857	10.7143
13	21	Group 2	1	3	7.14286	21.4286	-7.14286
14	21	Group 2	5	4	35.7143	28.5714	3.57143
15	21	Group 2	5	3	35.7143	21.4286	7.14286
16	21	Group 2	7	6	50	42.8571	3.57143
1	22	Group 2	4	2	28.5714	14.2857	7.14286
2	22	Group 2	1	3	7.14286	21.4286	-7.14286
3	22	Group 2	2	0	14.2857	0	7.14286
4	22	Group 2	6	2	42.8571	14.2857	14.2857
5	22	Group 2	4	1	28.5714	7.14286	10.7143
6	22	Group 2	3	4	21.4286	28.5714	-3.57143
7	22	Group 2	7	2	50	14.2857	17.8571
8	22	Group 2	6	2	42.8571	14.2857	14.2857
9	22	Group 2	2	2	14.2857	14.2857	0
10	22	Group 2	2	2	14.2857	14.2857	0
11	22	Group 2	3	3	21.4286	21.4286	0
12	22	Group 2	5	0	35.7143	0	17.8571
13	22	Group 2	3	1	21.4286	7.14286	7.14286
14	22	Group 2	4	0	28.5714	0	14.2857
15	22	Group 2	5	0	35.7143	0	17.8571
16	22	Group 2	3	2	21.4286	14.2857	3.57143
