# Supplementary material for: A new experimental method for evaluating the effectiveness of auditory signals under realistic background noise conditions: A randomized controlled pilot study
Source: PLoS One. 2026 Apr 8;21(4):e0344350. doi: 10.1371/journal.pone.0344350 (PMC13061229; doi:10.1371/journal.pone.0344350)
Supplement: S6 Appendix — (XLSX) [file pone.0344350.s006.xlsx]

## Sheet: Fig 4 data
Test code	PatID	daytime-sound apparecy (%)	evening-sound apparency (%)
M01	1	42.8571	0
M01	4	14.2857	28.5714
M01	5	14.2857	0
M01	11	57.1429	0
M01	13	28.5714	57.1429
M01	14	42.8571	28.5714
M01	15	57.1429	28.5714
M01	16	0	14.2857
M01	18	28.5714	28.5714
M01	20	28.5714	14.2857
M01	2	57.1429	14.2857
M01	6	42.8571	57.1429
M01	7	0	14.2857
M01	8	14.2857	42.8571
M01	10	42.8571	28.5714
M01	17	14.2857	28.5714
M01	21	42.8571	28.5714
M01	22	28.5714	28.5714
M02	1	28.5714	0
M02	4	14.2857	57.1429
M02	5	0	28.5714
M02	11	0	28.5714
M02	13	28.5714	42.8571
M02	14	28.5714	0
M02	15	0	42.8571
M02	16	14.2857	14.2857
M02	18	28.5714	42.8571
M02	20	14.2857	14.2857
M02	2	28.5714	14.2857
M02	6	42.8571	14.2857
M02	7	28.5714	42.8571
M02	8	0	14.2857
M02	10	0	42.8571
M02	17	28.5714	28.5714
M02	21	42.8571	28.5714
M02	22	42.8571	14.2857
M03	1	28.5714	14.2857
M03	4	14.2857	14.2857
M03	5	28.5714	28.5714
M03	11	28.5714	0
M03	13	28.5714	0
M03	14	28.5714	14.2857
M03	15	28.5714	42.8571
M03	16	42.8571	0
M03	18	42.8571	42.8571
M03	20	14.2857	0
M03	2	0	0
M03	6	57.1429	42.8571
M03	7	28.5714	42.8571
M03	8	28.5714	14.2857
M03	10	28.5714	14.2857
M03	17	14.2857	14.2857
M03	21	14.2857	0
M03	22	0	0
M04	1	42.8571	0
M04	4	14.2857	14.2857
M04	5	28.5714	28.5714
M04	11	28.5714	0
M04	13	42.8571	14.2857
M04	14	0	71.4286
M04	15	28.5714	14.2857
M04	16	0	14.2857
M04	18	42.8571	57.1429
M04	20	28.5714	0
M04	2	28.5714	14.2857
M04	6	42.8571	42.8571
M04	7	0	28.5714
M04	8	14.2857	14.2857
M04	10	42.8571	28.5714
M04	17	57.1429	28.5714
M04	21	0	28.5714
M04	22	28.5714	57.1429
M06	1	14.2857	0
M06	4	0	14.2857
M06	5	0	14.2857
M06	11	28.5714	14.2857
M06	13	28.5714	42.8571
M06	14	28.5714	42.8571
M06	15	14.2857	14.2857
M06	16	42.8571	28.5714
M06	18	28.5714	14.2857
M06	20	28.5714	42.8571
M06	2	28.5714	14.2857
M06	6	28.5714	42.8571
M06	7	0	14.2857
M06	8	28.5714	28.5714
M06	10	28.5714	42.8571
M06	17	42.8571	0
M06	21	42.8571	14.2857
M06	22	42.8571	28.5714
M07	1	14.2857	28.5714
M07	4	28.5714	14.2857
M07	5	0	14.2857
M07	11	14.2857	57.1429
M07	13	28.5714	0
M07	14	28.5714	57.1429
M07	15	14.2857	14.2857
M07	16	14.2857	42.8571
M07	18	42.8571	28.5714
M07	20	42.8571	14.2857
M07	2	28.5714	28.5714
M07	6	28.5714	71.4286
M07	7	28.5714	0
M07	8	14.2857	71.4286
M07	10	42.8571	28.5714
M07	17	28.5714	28.5714
M07	21	14.2857	14.2857
M07	22	14.2857	57.1429
M08	1	42.8571	28.5714
M08	4	57.1429	28.5714
M08	5	28.5714	14.2857
M08	11	14.2857	0
M08	13	14.2857	0
M08	14	57.1429	14.2857
M08	15	14.2857	28.5714
M08	16	28.5714	0
M08	18	57.1429	14.2857
M08	20	28.5714	14.2857
M08	2	14.2857	14.2857
M08	6	28.5714	28.5714
M08	7	42.8571	14.2857
M08	8	14.2857	14.2857
M08	10	42.8571	14.2857
M08	17	42.8571	28.5714
M08	21	42.8571	0
M08	22	14.2857	28.5714
C12	1	14.2857	14.2857
C12	4	28.5714	42.8571
C12	5	28.5714	14.2857
C12	11	28.5714	0
C12	13	28.5714	28.5714
C12	14	14.2857	28.5714
C12	15	0	14.2857
C12	16	14.2857	28.5714
C12	18	57.1429	28.5714
C12	20	14.2857	14.2857
C12	2	28.5714	28.5714
C12	6	42.8571	28.5714
C12	7	28.5714	14.2857
C12	8	14.2857	0
C12	10	0	0
C12	17	14.2857	28.5714
C12	21	28.5714	28.5714
C12	22	0	28.5714
C13	1	14.2857	28.5714
C13	4	14.2857	57.1429
C13	5	28.5714	14.2857
C13	11	14.2857	42.8571
C13	13	14.2857	14.2857
C13	14	42.8571	0
C13	15	0	28.5714
C13	16	42.8571	0
C13	18	42.8571	28.5714
C13	20	42.8571	28.5714
C13	2	42.8571	0
C13	6	28.5714	42.8571
C13	7	71.4286	42.8571
C13	8	14.2857	14.2857
C13	10	28.5714	14.2857
C13	17	42.8571	28.5714
C13	21	14.2857	0
C13	22	0	14.2857
C14	1	28.5714	14.2857
C14	4	28.5714	14.2857
C14	5	14.2857	42.8571
C14	11	57.1429	28.5714
C14	13	57.1429	28.5714
C14	14	0	28.5714
C14	15	28.5714	57.1429
C14	16	28.5714	14.2857
C14	18	28.5714	57.1429
C14	20	28.5714	14.2857
C14	2	28.5714	14.2857
C14	6	0	42.8571
C14	7	28.5714	14.2857
C14	8	28.5714	57.1429
C14	10	28.5714	42.8571
C14	17	0	57.1429
C14	21	42.8571	28.5714
C14	22	0	14.2857
C16	1	42.8571	0
C16	4	28.5714	42.8571
C16	5	42.8571	28.5714
C16	11	14.2857	0
C16	13	57.1429	42.8571
C16	14	57.1429	42.8571
C16	15	42.8571	28.5714
C16	16	0	57.1429
C16	18	28.5714	28.5714
C16	20	14.2857	14.2857
C16	2	14.2857	0
C16	6	42.8571	42.8571
C16	7	28.5714	14.2857
C16	8	14.2857	28.5714
C16	10	42.8571	0
C16	17	28.5714	0
C16	21	57.1429	42.8571
C16	22	14.2857	14.2857
