# Supplementary material for: A new experimental method for evaluating the effectiveness of auditory signals under realistic background noise conditions: A randomized controlled pilot study
Source: PLoS One. 2026 Apr 8;21(4):e0344350. doi: 10.1371/journal.pone.0344350 (PMC13061229; doi:10.1371/journal.pone.0344350)
Supplement: S7 Appendix — (XLSX) [file pone.0344350.s007.xlsx]

## Sheet: test code No. 1,2,7,14,16
Test code	OR-Value(Try2)	OR-value>2=1, OR-value<-2=-1	Time	valid number of OR-value	ratio of acceleraition response(%)	ratio of deceleration response(%)
1	-2.4	-1	11:00:00
1	-2.05	-1	13:00:00
1	-3.31	-1	18:00:00
1	-10.3849	-1	11:00:00
1	-2.42096	-1	18:00:00
1	-4.20128	-1	10:00:00
1	-5.67276	-1	11:00:00
1	-12.4674	-1	16:00:00
1	-2.91884	-1	20:00:00
1	-3.17008	-1	21:00:00
1	-2.10929	-1	19:00:00
1	-2.16	-1	10:00:00
1	-5.07	-1	10:00:00
1	-3.7	-1	12:00:00
1	-3.53	-1	13:00:00
1	-2.69	-1	22:00:00
1	-4.28	-1	08:00:00
1	-2.48	-1	09:00:00
1	-3.97	-1	13:00:00
1	-2.13661	-1	16:00:00
1	-2.0196	-1	21:00:00
1	-2.0196	-1	22:00:00
1	-1.97715	-1	12:00:00
1	-3.40283	-1	17:00:00
1	-3.40262	-1	18:00:00
1	-3.15	-1	10:00:00
1	-2.35	-1	11:00:00
1	-2.29	-1	14:00:00
1	-3.14302	-1	17:00:00
1	-4.8644	-1	19:00:00
1	-4.73438	-1	18:00:00
1	-4.08	-1	12:00:00
1	-2.3607	-1	18:00:00
1	-8.62	-1	11:00:00
1	-5.28	-1	12:00:00
1	-3.80221	-1	18:00:00
1	-2.42	-1	09:00:00
1	-2.12601	-1	09:00:00
1	-2.42335	-1	14:00:00
1	-3.23402	-1	19:00:00
1	-3.61658	-1	11:00:00	41		16.8033
1	-1.04	0	08:00:00
1	-1.4	0	09:00:00
1	0.96	0	10:00:00
1	1.56	0	12:00:00
1	-0.68	0	16:00:00
1	-1.13	0	17:00:00
1	0.21	0	18:00:00
1	0.64	0	19:00:00
1	-0.62	0	20:00:00
1	-0.34	0	21:00:00
1	-0.34	0	22:00:00
1	-0.14	0	09:00:00
1	-0.1	0	12:00:00
1	-0.08	0	14:00:00
1	-0.96	0	16:00:00
1	-0.64	0	17:00:00
1	0.68	0	19:00:00
1	-1.27	0	20:00:00
1	1.77	0	22:00:00
1	-0.44623	0	08:00:00
1	-0.53833	0	09:00:00
1	-0.32053	0	10:00:00
1	1.03445	0	12:00:00
1	-0.068595	0	13:00:00
1	1.69811	0	14:00:00
1	-0.796723	0	16:00:00
1	1.73023	0	17:00:00
1	-0.0640225	0	19:00:00
1	0.215365	0	08:00:00
1	0.153473	0	09:00:00
1	-0.391321	0	10:00:00
1	0.424258	0	11:00:00
1	-1.21392	0	13:00:00
1	1.18739	0	14:00:00
1	-0.349142	0	16:00:00
1	1.06806	0	17:00:00
1	-0.497403	0	18:00:00
1	-1.23385	0	19:00:00
1	1.49138	0	20:00:00
1	1.44631	0	08:00:00
1	-1.04316	0	09:00:00
1	-0.928045	0	12:00:00
1	-0.723523	0	14:00:00
1	-1.63891	0	17:00:00
1	-1.40829	0	19:00:00
1	1.86729	0	22:00:00
1	0.688057	0	08:00:00
1	0.772082	0	09:00:00
1	0.131908	0	10:00:00
1	-0.146504	0	11:00:00
1	0.112705	0	12:00:00
1	-0.0662737	0	13:00:00
1	-1.77215	0	14:00:00
1	-0.805446	0	16:00:00
1	-0.606811	0	17:00:00
1	0.177152	0	18:00:00
1	0.342616	0	20:00:00
1	-1.20849	0	22:00:00
1	1.51	0	08:00:00
1	-0.57	0	09:00:00
1	-0.48	0	11:00:00
1	-1.35	0	12:00:00
1	0.07	0	13:00:00
1	-0.88	0	14:00:00
1	-0.37	0	16:00:00
1	1.18	0	19:00:00
1	1.31	0	21:00:00
1	0.67	0	22:00:00
1	-0.31	0	08:00:00
1	-0.29	0	09:00:00
1	-0.22	0	11:00:00
1	0.26	0	14:00:00
1	0.63	0	17:00:00
1	-1.3	0	18:00:00
1	-1.82	0	19:00:00
1	-0.56	0	20:00:00
1	1.36	0	21:00:00
1	-1.86	0	10:00:00
1	0.94	0	12:00:00
1	0.64	0	14:00:00
1	1.9643	0	16:00:00
1	1.00372	0	17:00:00
1	0.995581	0	18:00:00
1	-1.13982	0	19:00:00
1	-0.105118	0	20:00:00
1	0.812097	0	21:00:00
1	0.812097	0	22:00:00
1	1	0	09:00:00
1	0.31	0	10:00:00
1	-0.18	0	11:00:00
1	0.19	0	12:00:00
1	0.22	0	14:00:00
1	0.768115	0	17:00:00
1	-0.224748	0	18:00:00
1	1.19595	0	20:00:00
1	-1.29455	0	08:00:00
1	1.65581	0	09:00:00
1	-0.601033	0	11:00:00
1	0.404718	0	16:00:00
1	-0.531874	0	19:00:00
1	0.120771	0	20:00:00
1	0.393779	0	21:00:00
1	0.393779	0	22:00:00
1	-1	0	09:00:00
1	-1.22	0	12:00:00
1	-0.42	0	13:00:00
1	-0.23972	0	16:00:00
1	0.657733	0	18:00:00
1	0.200832	0	20:00:00
1	-1.91313	0	21:00:00
1	-1.91313	0	22:00:00
1	-0.05	0	08:00:00
1	0.16	0	09:00:00
1	-0.09	0	10:00:00
1	0.31	0	11:00:00
1	1.27	0	12:00:00
1	-0.89	0	13:00:00
1	-0.28	0	14:00:00
1	-0.667465	0	16:00:00
1	-0.738324	0	17:00:00
1	-1.33263	0	19:00:00
1	0.683133	0	20:00:00
1	0.0987449	0	21:00:00
1	0.0987449	0	22:00:00
1	1.19	0	08:00:00
1	0.46	0	09:00:00
1	0.68	0	10:00:00
1	0.25	0	11:00:00
1	0.66	0	14:00:00
1	-0.898396	0	16:00:00
1	-1.65285	0	19:00:00
1	0.419465	0	20:00:00
1	0.388716	0	21:00:00
1	-0.698853	0	22:00:00
1	-0.88	0	08:00:00
1	1.6	0	09:00:00
1	0.16	0	10:00:00
1	-0.91	0	13:00:00
1	0.69	0	14:00:00
1	-0.328489	0	16:00:00
1	1.08899	0	19:00:00
1	1.79708	0	20:00:00
1	-0.165659	0	21:00:00
1	-0.165659	0	22:00:00
1	-1.6	0	08:00:00
1	-0.8	0	10:00:00
1	-0.7	0	11:00:00
1	0.26	0	12:00:00
1	-0.64	0	14:00:00
1	-0.08	0	16:00:00
1	-0.04	0	18:00:00
1	0.35	0	19:00:00
1	0.57	0	20:00:00
1	-1.21	0	21:00:00
1	-1.21	0	22:00:00
1	-0.176505	0	08:00:00
1	-1.47374	0	10:00:00
1	-0.49488	0	11:00:00
1	0.618027	0	12:00:00
1	-1.90495	0	17:00:00
1	-1.44941	0	18:00:00
1	-0.0824447	0	21:00:00
1	-0.0824447	0	22:00:00
1	-0.108183	0	09:00:00
1	-1.59562	0	10:00:00
1	-0.174325	0	12:00:00
1	0.550115	0	13:00:00
1	-1.37723	0	14:00:00
1	0.595621	0	17:00:00
1	-0.403999	0	18:00:00
1	-0.172837	0	20:00:00
1	-0.617673	0	21:00:00
1	-0.617673	0	22:00:00	173
1	2.52	1	14:00:00
1	3.36	1	08:00:00
1	2.41	1	10:00:00
1	3.73	1	11:00:00
1	2.35	1	13:00:00
1	2.37247	1	20:00:00
1	4.56492	1	12:00:00
1	2.0175	1	13:00:00
1	4.42436	1	18:00:00
1	2.35	1	17:00:00
1	2.73	1	18:00:00
1	5.01	1	20:00:00
1	4.06	1	16:00:00
1	3.11	1	11:00:00
1	2.16	1	13:00:00
1	2.49	1	08:00:00
1	2.14351	1	19:00:00
1	2.22803	1	10:00:00
1	2.45269	1	13:00:00
1	4.55961	1	14:00:00
1	2.19	1	08:00:00
1	2.97199	1	17:00:00
1	4.01389	1	17:00:00
1	2.96	1	13:00:00
1	2.3	1	17:00:00
1	3.55345	1	13:00:00
1	2.86268	1	20:00:00
1	3.61496	1	08:00:00
1	9.12812	1	16:00:00
1	2.2192	1	19:00:00	30	12.2951
1			21:00:00
1			21:00:00
1			22:00:00
1			21:00:00
1			22:00:00
1			21:00:00
1			13:00:00
1			16:00:00
2	-2.95921	-1	09:00:00
2	-2.91608	-1	13:00:00
2	-2.29865	-1	08:00:00
2	-3.64929	-1	21:00:00
2	-3.64929	-1	22:00:00
2	-2.5718	-1	14:00:00
2	-5.27325	-1	19:00:00
2	-2.77439	-1	13:00:00
2	-3.05982	-1	17:00:00
2	-2.7882	-1	18:00:00
2	-2.91294	-1	17:00:00
2	-2.40312	-1	10:00:00
2	-3.60904	-1	11:00:00
2	-3.02101	-1	17:00:00
2	-2.40077	-1	18:00:00
2	-2.01658	-1	11:00:00
2	-2.4204	-1	21:00:00
2	-2.4204	-1	22:00:00
2	-21.882	-1	12:00:00
2	-3.56338	-1	20:00:00
2	-5.35403	-1	08:00:00
2	-2.5417	-1	18:00:00
2	-3.62064	-1	09:00:00
2	-4.4552	-1	17:00:00
2	-2.89682	-1	18:00:00
2	-2.1794	-1	20:00:00
2	-2.98897	-1	13:00:00
2	-3.22403	-1	14:00:00
2	-2.7665	-1	17:00:00
2	-13.6803	-1	20:00:00
2	-5.88207	-1	08:00:00
2	-2.07257	-1	14:00:00
2	-3.08169	-1	18:00:00	33		13.5802
2	-0.197113	0	08:00:00
2	-0.627313	0	11:00:00
2	0.4453	0	12:00:00
2	0.581385	0	13:00:00
2	-0.583913	0	14:00:00
2	-1.23506	0	16:00:00
2	-0.414423	0	17:00:00
2	-1.67512	0	18:00:00
2	-0.570841	0	19:00:00
2	-0.711368	0	20:00:00
2	-1.04769	0	21:00:00
2	-1.04769	0	22:00:00
2	1.01984	0	08:00:00
2	0.875445	0	10:00:00
2	1.16178	0	12:00:00
2	0.0119212	0	14:00:00
2	0.223726	0	16:00:00
2	0.330583	0	17:00:00
2	-1.29946	0	18:00:00
2	0.339713	0	20:00:00
2	1.66845	0	21:00:00
2	-0.777361	0	22:00:00
2	0.217579	0	09:00:00
2	0	0	10:00:00
2	1.47462	0	11:00:00
2	0.614993	0	12:00:00
2	-1.39902	0	13:00:00
2	1.36981	0	14:00:00
2	1.6216	0	16:00:00
2	-0.304505	0	18:00:00
2	1.24043	0	20:00:00
2	0.0253266	0	08:00:00
2	-1.00436	0	09:00:00
2	-1.12856	0	10:00:00
2	1.34741	0	11:00:00
2	-1.22961	0	12:00:00
2	1.10089	0	13:00:00
2	0.141782	0	14:00:00
2	-1.06181	0	16:00:00
2	-0.70742	0	17:00:00
2	0.329724	0	18:00:00
2	0.379405	0	19:00:00
2	0.722811	0	20:00:00
2	1.65381	0	08:00:00
2	-0.338585	0	10:00:00
2	1.72757	0	11:00:00
2	-1.07931	0	13:00:00
2	0.62092	0	16:00:00
2	1.59969	0	17:00:00
2	-0.358289	0	20:00:00
2	1.64904	0	21:00:00
2	-0.964422	0	22:00:00
2	-0.324217	0	09:00:00
2	0.167807	0	10:00:00
2	-0.807031	0	11:00:00
2	-0.108234	0	12:00:00
2	0.579096	0	16:00:00
2	-1.8598	0	20:00:00
2	0.423605	0	21:00:00
2	-0.452428	0	22:00:00
2	-0.112039	0	08:00:00
2	-0.527308	0	09:00:00
2	0.599535	0	10:00:00
2	-0.494018	0	11:00:00
2	1.6649	0	12:00:00
2	1.19213	0	13:00:00
2	-0.0923401	0	14:00:00
2	1.26313	0	17:00:00
2	1.60371	0	18:00:00
2	-1.478	0	21:00:00
2	1.08794	0	22:00:00
2	-1.74407	0	09:00:00
2	-1.01405	0	10:00:00
2	1.36187	0	11:00:00
2	0.735818	0	12:00:00
2	1.93815	0	14:00:00
2	-1.09731	0	16:00:00
2	-0.0286482	0	19:00:00
2	0.478226	0	20:00:00
2	-1.45122	0	22:00:00
2	-1.3506	0	08:00:00
2	0.107947	0	09:00:00
2	-0.144952	0	10:00:00
2	-0.963431	0	11:00:00
2	-0.900861	0	12:00:00
2	-0.828283	0	13:00:00
2	-0.229265	0	14:00:00
2	1.10146	0	17:00:00
2	0.751416	0	18:00:00
2	1.04173	0	20:00:00
2	1.24821	0	21:00:00
2	1.24821	0	22:00:00
2	-0.942575	0	08:00:00
2	-1.76995	0	09:00:00
2	0.48497	0	12:00:00
2	-0.836547	0	13:00:00
2	1.59394	0	14:00:00
2	1.56882	0	16:00:00
2	-1.34763	0	19:00:00
2	-0.565062	0	21:00:00
2	-0.565062	0	22:00:00
2	0.38977	0	08:00:00
2	-1.77197	0	09:00:00
2	0.234611	0	10:00:00
2	1.48445	0	13:00:00
2	-0.147458	0	14:00:00
2	-1.75269	0	16:00:00
2	-1.0903	0	17:00:00
2	0.413143	0	18:00:00
2	1.81828	0	19:00:00
2	-0.43	0	20:00:00
2	1.36954	0	21:00:00
2	1.36954	0	22:00:00
2	-0.966941	0	08:00:00
2	-0.797665	0	09:00:00
2	1.26767	0	10:00:00
2	-1.78729	0	11:00:00
2	-0.50565	0	12:00:00
2	-1.22368	0	13:00:00
2	-1.9385	0	14:00:00
2	-1.36614	0	17:00:00
2	-1.13438	0	18:00:00
2	0.252149	0	19:00:00
2	1.25401	0	20:00:00
2	-0.350463	0	08:00:00
2	0.96516	0	10:00:00
2	-0.100531	0	11:00:00
2	0.724708	0	14:00:00
2	0.751872	0	16:00:00
2	-0.606559	0	17:00:00
2	1.46687	0	18:00:00
2	-1.06831	0	19:00:00
2	-0.499363	0	21:00:00
2	-0.499363	0	22:00:00
2	-0.150905	0	11:00:00
2	1.47311	0	12:00:00
2	-0.307369	0	14:00:00
2	-1.57618	0	16:00:00
2	0.369712	0	17:00:00
2	1.11723	0	19:00:00
2	0.335584	0	20:00:00
2	0.949659	0	21:00:00
2	1.79691	0	08:00:00
2	0.242286	0	10:00:00
2	0.306676	0	12:00:00
2	-0.422004	0	13:00:00
2	0.575353	0	14:00:00
2	-0.824435	0	21:00:00
2	-0.824435	0	22:00:00
2	0.015884	0	08:00:00
2	1.10774	0	09:00:00
2	-1.00786	0	10:00:00
2	-0.0843529	0	11:00:00
2	-0.36546	0	13:00:00
2	1.49556	0	14:00:00
2	1.17119	0	16:00:00
2	1.81041	0	17:00:00
2	-0.28149	0	18:00:00
2	-1.45408	0	19:00:00
2	-0.211768	0	21:00:00
2	-0.211768	0	22:00:00
2	0.057617	0	08:00:00
2	0.529174	0	09:00:00
2	-0.165462	0	10:00:00
2	0.363574	0	11:00:00
2	0.17429	0	16:00:00
2	-0.608798	0	18:00:00
2	0.794396	0	19:00:00
2	0.118566	0	21:00:00
2	0.118566	0	22:00:00
2	-1.44665	0	09:00:00
2	-0.0208356	0	10:00:00
2	-0.947054	0	12:00:00
2	-0.594361	0	13:00:00
2	-1.06749	0	16:00:00
2	-1.07191	0	17:00:00
2	-1.32079	0	19:00:00
2	0.148	0	20:00:00
2	0.322329	0	21:00:00
2	0.322329	0	22:00:00	180
2	2.37023	1	10:00:00
2	2.49483	1	09:00:00
2	3.09388	1	19:00:00
2	3.41864	1	17:00:00
2	6.76609	1	19:00:00
2	2.15668	1	21:00:00
2	2.15668	1	22:00:00
2	2.14832	1	09:00:00
2	7.00837	1	12:00:00
2	0.505856	1	08:00:00
2	4.43608	1	14:00:00
2	2.6102	1	19:00:00
2	3.77272	1	16:00:00
2	-0.514249	1	08:00:00
2	3.08697	1	18:00:00
2	2.08537	1	21:00:00
2	2.12268	1	16:00:00
2	5.78347	1	19:00:00
2	7.98643	1	20:00:00
2	3	1	12:00:00
2	4.85075	1	16:00:00
2	-0.412908	1	09:00:00
2	2.28074	1	09:00:00
2	0.975597	1	10:00:00
2	4.27445	1	22:00:00
2	2.97888	1	11:00:00
2	2.07781	1	12:00:00
2	2.73497	1	20:00:00
2	3.45814	1	12:00:00
2	6.77102	1	11:00:00	30		12.3457
2			11:00:00
2			18:00:00
2			19:00:00
2			20:00:00
2			13:00:00
2			13:00:00
2			13:00:00
2			16:00:00
2			19:00:00
7	-2.30819	-1	11:00:00
7	-2.31	-1	12:00:00
7	-4.69	-1	13:00:00
7	-5.8263	-1	10:00:00
7	-4.53426	-1	17:00:00
7	-4.41296	-1	19:00:00
7	-3.41793	-1	22:00:00
7	-2.85209	-1	14:00:00
7	-2.74	-1	10:00:00
7	-2.16	-1	19:00:00
7	-6.6	-1	22:00:00
7	-2.18	-1	12:00:00
7	-3.6	-1	14:00:00
7	-2.23	-1	14:00:00
7	-2.1	-1	16:00:00
7	-2.1	-1	20:00:00
7	-3.14	-1	08:00:00
7	-2.17	-1	09:00:00
7	-4.03494	-1	12:00:00
7	-3.17727	-1	16:00:00
7	-4.99274	-1	19:00:00
7	-6.18	-1	09:00:00
7	-3.77697	-1	17:00:00
7	-2.01693	-1	21:00:00
7	-2.01693	-1	22:00:00
7	-4.08	-1	13:00:00
7	-3.3	-1	14:00:00
7	-2.55	-1	20:00:00
7	-15.36	-1	12:00:00
7	-2.01076	-1	16:00:00
7	-4.33837	-1	10:00:00
7	-3.1294	-1	17:00:00
7	-3.17919	-1	21:00:00
7	-3.17919	-1	22:00:00	34		13.6546
7	0.942047	0	08:00:00
7	0.954311	0	09:00:00
7	0.453731	0	10:00:00
7	-1.16636	0	12:00:00
7	-0.534292	0	13:00:00
7	-1.52645	0	14:00:00
7	-1.16575	0	17:00:00
7	0.941696	0	18:00:00
7	-1.51701	0	19:00:00
7	-1.89572	0	21:00:00
7	-1.89572	0	22:00:00
7	-1.38	0	08:00:00
7	-0.03	0	09:00:00
7	-1.21	0	10:00:00
7	0.26	0	11:00:00
7	-0.38	0	14:00:00
7	1.26	0	17:00:00
7	-1.77	0	18:00:00
7	-0.63	0	19:00:00
7	0.04	0	21:00:00
7	0.13	0	22:00:00
7	-1.12725	0	08:00:00
7	0.59566	0	09:00:00
7	0.0380036	0	11:00:00
7	-0.339828	0	12:00:00
7	-1.6955	0	13:00:00
7	-1.26949	0	17:00:00
7	1.57467	0	18:00:00
7	-0.158334	0	19:00:00
7	-0.571645	0	20:00:00
7	1.03428	0	21:00:00
7	1.03428	0	22:00:00
7	1.46948	0	08:00:00
7	-0.392465	0	09:00:00
7	1.16248	0	10:00:00
7	1.49897	0	11:00:00
7	-0.190733	0	12:00:00
7	-1.30677	0	13:00:00
7	-0.946713	0	14:00:00
7	0.0750205	0	16:00:00
7	1.04015	0	17:00:00
7	0.545363	0	19:00:00
7	-0.836612	0	20:00:00
7	1.27591	0	21:00:00
7	1.27591	0	22:00:00
7	1.5594	0	08:00:00
7	-1.25966	0	09:00:00
7	0.348967	0	11:00:00
7	0.304565	0	13:00:00
7	-0.463432	0	14:00:00
7	1.72852	0	20:00:00
7	0.1608	0	09:00:00
7	-0.107907	0	10:00:00
7	1.79605	0	11:00:00
7	1.08918	0	12:00:00
7	1.31176	0	13:00:00
7	0.633575	0	16:00:00
7	-0.852184	0	17:00:00
7	-0.308003	0	18:00:00
7	-0.561802	0	19:00:00
7	0.670552	0	20:00:00
7	1.44751	0	21:00:00
7	1.90539	0	22:00:00
7	1.31	0	08:00:00
7	-0.86	0	09:00:00
7	-1.58	0	11:00:00
7	0.39	0	12:00:00
7	-1.24	0	13:00:00
7	-1.47	0	14:00:00
7	-0.91	0	16:00:00
7	0.36	0	20:00:00
7	-0.29	0	09:00:00
7	0.37	0	10:00:00
7	-0.35	0	11:00:00
7	-0.06	0	13:00:00
7	0.07	0	16:00:00
7	1.02	0	17:00:00
7	-1.27	0	19:00:00
7	0.78	0	21:00:00
7	0.22	0	08:00:00
7	-1.18	0	09:00:00
7	0.36	0	10:00:00
7	-0.47	0	11:00:00
7	1.92	0	12:00:00
7	-0.76	0	13:00:00
7	-0.13	0	19:00:00
7	-0.68	0	21:00:00
7	-0.68	0	22:00:00
7	0.82	0	10:00:00
7	-0.58	0	11:00:00
7	1.1	0	12:00:00
7	-0.7	0	13:00:00
7	1.49	0	14:00:00
7	0.0699428	0	16:00:00
7	-0.432753	0	17:00:00
7	0.223831	0	18:00:00
7	1.21839	0	19:00:00
7	0.226303	0	20:00:00
7	-1.31967	0	21:00:00
7	-1.31967	0	22:00:00
7	-0.506045	0	08:00:00
7	-1.66778	0	09:00:00
7	1.52397	0	10:00:00
7	1.38991	0	11:00:00
7	-1.93894	0	13:00:00
7	-0.296219	0	17:00:00
7	0.0934953	0	18:00:00
7	-1.13376	0	20:00:00
7	-0.9	0	08:00:00
7	-0.45	0	10:00:00
7	-1.92	0	11:00:00
7	-0.21	0	12:00:00
7	0.41	0	13:00:00
7	-0.45	0	14:00:00
7	0	0	16:00:00
7	0.897958	0	18:00:00
7	-1.35858	0	19:00:00
7	-1.42457	0	20:00:00
7	-0.983704	0	21:00:00
7	-0.983704	0	22:00:00
7	1.11	0	08:00:00
7	0.93	0	10:00:00
7	0.87	0	11:00:00
7	-0.23	0	12:00:00
7	-0.49	0	13:00:00
7	-0.87	0	14:00:00
7	1.50887	0	16:00:00
7	1.11093	0	18:00:00
7	-0.321687	0	19:00:00
7	-0.701636	0	20:00:00
7	-0.11	0	08:00:00
7	-0.56	0	09:00:00
7	1.25	0	11:00:00
7	0.42	0	12:00:00
7	0.5	0	14:00:00
7	0.898265	0	17:00:00
7	-0.171499	0	18:00:00
7	-0.169033	0	20:00:00
7	-1.24267	0	21:00:00
7	1.12405	0	22:00:00
7	1.24	0	08:00:00
7	-0.97	0	09:00:00
7	-0.71	0	10:00:00
7	0.19	0	11:00:00
7	-1.28	0	16:00:00
7	-0.14	0	18:00:00
7	-0.07	0	21:00:00
7	-0.07	0	22:00:00
7	-0.66	0	10:00:00
7	-1.08	0	11:00:00
7	-0.99	0	13:00:00
7	-1.44	0	14:00:00
7	0.125293	0	17:00:00
7	0.494561	0	18:00:00
7	-1.88576	0	19:00:00
7	0.502662	0	20:00:00
7	-0.456642	0	21:00:00
7	-0.456642	0	22:00:00
7	0.453447	0	08:00:00
7	0.343213	0	09:00:00
7	1.21465	0	10:00:00
7	-0.526532	0	12:00:00
7	0.0730898	0	13:00:00
7	0.0628391	0	14:00:00
7	0.882655	0	16:00:00
7	0.238884	0	18:00:00
7	-0.166263	0	19:00:00
7	1.23924	0	20:00:00
7	-0.532294	0	21:00:00
7	-0.532294	0	22:00:00
7	-1.50413	0	08:00:00
7	0.947029	0	09:00:00
7	-0.700042	0	11:00:00
7	-1.9414	0	12:00:00
7	0.36936	0	13:00:00
7	0.146331	0	14:00:00
7	-0.975586	0	18:00:00
7	1.18006	0	19:00:00
7	0.625715	0	20:00:00	179
7	2.61929	1	16:00:00
7	2.83765	1	20:00:00
7	3.53	1	16:00:00
7	4.39	1	20:00:00
7	2.43999	1	14:00:00
7	2.77424	1	16:00:00
7	3.6267	1	18:00:00
7	2.65143	1	10:00:00
7	4.53366	1	12:00:00
7	2.55958	1	16:00:00
7	2.90687	1	18:00:00
7	2.48987	1	08:00:00
7	2.19	1	17:00:00
7	3.18	1	18:00:00
7	3.01	1	21:00:00
7	4.39	1	08:00:00
7	2.71	1	20:00:00
7	2.03	1	22:00:00
7	5.59	1	17:00:00
7	4.39	1	18:00:00
7	5.67881	1	14:00:00
7	2.30507	1	21:00:00
7	2.30507	1	22:00:00
7	2.05	1	09:00:00
7	2.90526	1	17:00:00
7	4.26	1	10:00:00
7	2.12211	1	16:00:00
7	3.64786	1	19:00:00
7	3.3	1	12:00:00
7	2.15	1	13:00:00
7	4.98	1	17:00:00
7	4.75	1	08:00:00
7	2.07	1	09:00:00
7	2.31202	1	11:00:00
7	2.73513	1	17:00:00
7	2.66333	1	16:00:00	36	14.4578
7			21:00:00
7			18:00:00
7			19:00:00
14	-3.82666	-1	08:00:00
14	-2.4613	-1	17:00:00
14	-10.45	-1	13:00:00
14	-2.11	-1	14:00:00
14	-2.68215	-1	08:00:00
14	-2.23529	-1	20:00:00
14	-2.325	-1	14:00:00
14	-4.35514	-1	19:00:00
14	-2.85916	-1	16:00:00
14	-2.59199	-1	22:00:00
14	-3.29	-1	09:00:00
14	-6.18	-1	18:00:00
14	-2.11	-1	19:00:00
14	-2.96	-1	14:00:00
14	-4.47	-1	18:00:00
14	-4.24	-1	11:00:00
14	-2.26	-1	12:00:00
14	-2.72	-1	13:00:00
14	-2.12271	-1	18:00:00
14	-4.30929	-1	10:00:00
14	-5.17231	-1	13:00:00
14	-7.7797	-1	19:00:00
14	-3.71	-1	08:00:00
14	-3.54	-1	10:00:00
14	-2.33	-1	10:00:00
14	-2.14233	-1	16:00:00
14	-4.25676	-1	17:00:00
14	-2.13	-1	13:00:00
14	-2.00186	-1	20:00:00
14	-2.52221	-1	09:00:00
14	-4.34147	-1	10:00:00
14	-9.59335	-1	17:00:00
14	-3.64167	-1	20:00:00
14	-2.98426	-1	17:00:00	34		13.6
14	-0.0977857	0	09:00:00
14	1.04348	0	10:00:00
14	0.259611	0	12:00:00
14	-0.131526	0	13:00:00
14	-0.212796	0	14:00:00
14	-0.572144	0	16:00:00
14	0.366121	0	18:00:00
14	1.19444	0	19:00:00
14	0.0672145	0	20:00:00
14	-1.13287	0	21:00:00
14	-1.13287	0	22:00:00
14	-0.54	0	08:00:00
14	-0.6	0	09:00:00
14	0.45	0	10:00:00
14	1.9	0	11:00:00
14	1.34	0	12:00:00
14	-1.19	0	17:00:00
14	1.34	0	18:00:00
14	0.42	0	19:00:00
14	-0.67	0	20:00:00
14	-1.78	0	21:00:00
14	0.26	0	22:00:00
14	0.200533	0	09:00:00
14	-1.05236	0	10:00:00
14	-1.22411	0	12:00:00
14	-0.736012	0	13:00:00
14	-0.834718	0	14:00:00
14	-0.670928	0	16:00:00
14	-0.0237275	0	17:00:00
14	0.835108	0	18:00:00
14	-0.200401	0	19:00:00
14	-0.0266875	0	21:00:00
14	-0.0266875	0	22:00:00
14	0.105409	0	08:00:00
14	1.53579	0	09:00:00
14	-1.00194	0	10:00:00
14	1.10889	0	11:00:00
14	-0.1859	0	12:00:00
14	-0.289828	0	13:00:00
14	-0.435734	0	16:00:00
14	0.196603	0	20:00:00
14	-0.0494461	0	21:00:00
14	-0.0494461	0	22:00:00
14	0.991072	0	08:00:00
14	0.17676	0	09:00:00
14	-1.78755	0	10:00:00
14	-0.593374	0	11:00:00
14	0.972154	0	12:00:00
14	1.9397	0	13:00:00
14	-1.54806	0	14:00:00
14	0.254925	0	17:00:00
14	0.915466	0	18:00:00
14	0.647555	0	19:00:00
14	-0.496846	0	08:00:00
14	0.321072	0	10:00:00
14	0.151042	0	11:00:00
14	1.425	0	12:00:00
14	0.0041425	0	13:00:00
14	-0.308128	0	16:00:00
14	-1.74107	0	17:00:00
14	-0.25323	0	19:00:00
14	-0.997311	0	20:00:00
14	-1.32985	0	21:00:00
14	0.232234	0	22:00:00
14	1.9	0	08:00:00
14	-1.49	0	10:00:00
14	-0.9	0	11:00:00
14	0.79	0	12:00:00
14	-0.65	0	14:00:00
14	1.27	0	16:00:00
14	-0.88	0	20:00:00
14	-1.77	0	22:00:00
14	0.46	0	08:00:00
14	0.27	0	09:00:00
14	-0.78	0	11:00:00
14	0.67	0	12:00:00
14	-1.22	0	13:00:00
14	0.64	0	17:00:00
14	0.47	0	19:00:00
14	0.04	0	21:00:00
14	-0.18	0	22:00:00
14	-1.03	0	08:00:00
14	0.12	0	09:00:00
14	0.72	0	10:00:00
14	1.35036	0	17:00:00
14	0.0587671	0	19:00:00
14	-1.69779	0	20:00:00
14	-0.0249828	0	21:00:00
14	-0.0249828	0	22:00:00
14	-0.140495	0	09:00:00
14	-0.698525	0	11:00:00
14	0.0268631	0	14:00:00
14	0.522787	0	16:00:00
14	1.0227	0	17:00:00
14	0.117431	0	19:00:00
14	-1.12972	0	21:00:00
14	-1.12972	0	22:00:00
14	-1.09972	0	08:00:00
14	0.791228	0	09:00:00
14	-1.45065	0	10:00:00
14	-0.0855103	0	11:00:00
14	-1.11572	0	12:00:00
14	-0.210082	0	13:00:00
14	1.76385	0	14:00:00
14	0.47894	0	16:00:00
14	-1.75807	0	17:00:00
14	0.873865	0	18:00:00
14	0.886499	0	21:00:00
14	0.886499	0	22:00:00
14	0.11	0	09:00:00
14	-1.77	0	11:00:00
14	-0.66	0	12:00:00
14	0.39	0	13:00:00
14	0.16	0	14:00:00
14	-1.47	0	16:00:00
14	-0.55	0	17:00:00
14	-0.39	0	21:00:00
14	-0.61	0	08:00:00
14	0.48	0	11:00:00
14	0.45	0	12:00:00
14	0.25	0	13:00:00
14	0.53	0	14:00:00
14	1.28535	0	16:00:00
14	0.0116516	0	18:00:00
14	-1.93426	0	19:00:00
14	-0.438529	0	20:00:00
14	-0.0767777	0	21:00:00
14	-0.0767777	0	22:00:00
14	1.52	0	08:00:00
14	0.48	0	09:00:00
14	0.85	0	10:00:00
14	-0.24	0	11:00:00
14	-1.09	0	12:00:00
14	-0.39	0	13:00:00
14	-0.08	0	14:00:00
14	-0.800259	0	16:00:00
14	1.69819	0	17:00:00
14	1.11328	0	21:00:00
14	-0.44	0	08:00:00
14	-0.24	0	09:00:00
14	-0.42	0	11:00:00
14	-1.5	0	13:00:00
14	-0.83	0	14:00:00
14	0.816301	0	19:00:00
14	-0.758922	0	21:00:00
14	-0.758922	0	22:00:00
14	-0.36	0	08:00:00
14	-0.84	0	10:00:00
14	1.66	0	11:00:00
14	0.72	0	12:00:00
14	0.64	0	14:00:00
14	-0.879663	0	16:00:00
14	-0.113559	0	17:00:00
14	1.33349	0	18:00:00
14	-1.47424	0	19:00:00
14	-0.236082	0	21:00:00
14	-0.236082	0	22:00:00
14	-1.78522	0	08:00:00
14	0.396438	0	11:00:00
14	1.94183	0	12:00:00
14	1.5809	0	14:00:00
14	1.24962	0	16:00:00
14	-1.51585	0	18:00:00
14	-1.76325	0	19:00:00
14	-0.0545331	0	21:00:00
14	-0.0545331	0	22:00:00
14	-0.0605765	0	08:00:00
14	-0.60535	0	09:00:00
14	1.06306	0	10:00:00
14	0.107316	0	11:00:00
14	0.201243	0	12:00:00
14	-0.349774	0	13:00:00
14	-0.196378	0	14:00:00
14	0.322689	0	16:00:00
14	-1.24668	0	18:00:00
14	-0.620394	0	19:00:00
14	1.35564	0	20:00:00
14	-0.333416	0	21:00:00
14	-0.333416	0	22:00:00	179
14	3.30589	1	11:00:00
14	6.15	1	16:00:00
14	2.92772	1	11:00:00
14	2.35952	1	17:00:00
14	4.85461	1	18:00:00
14	3.41291	1	21:00:00
14	2.63686	1	09:00:00
14	2.77788	1	14:00:00
14	3.09335	1	18:00:00
14	3.69	1	13:00:00
14	4.03	1	17:00:00
14	3.06	1	21:00:00
14	2.87	1	10:00:00
14	2.45	1	16:00:00
14	4.54	1	20:00:00
14	5.66	1	14:00:00
14	2.03669	1	16:00:00
14	3.02862	1	08:00:00
14	5.4713	1	12:00:00
14	8.40305	1	18:00:00
14	2.16559	1	20:00:00
14	2.61554	1	20:00:00
14	3.62	1	10:00:00
14	2.82	1	19:00:00
14	2.26	1	20:00:00
14	2.93	1	22:00:00
14	2.47	1	09:00:00
14	2.27282	1	17:00:00
14	2.24962	1	18:00:00
14	2.47895	1	19:00:00
14	5.50882	1	20:00:00
14	2.58835	1	22:00:00
14	2.12	1	12:00:00
14	5.35776	1	18:00:00
14	6.10216	1	20:00:00
14	2.38	1	09:00:00
14	3.38939	1	13:00:00	37	14.8
14			20:00:00
14			18:00:00
16	-2.12049	-1	08:00:00
16	-2.38591	-1	10:00:00
16	-2.37773	-1	12:00:00
16	-1.98	-1	16:00:00
16	-2.71871	-1	21:00:00
16	-2.71871	-1	22:00:00
16	-5.54172	-1	13:00:00
16	-4.48132	-1	16:00:00
16	-3.16912	-1	22:00:00
16	-2.55	-1	22:00:00
16	-2.22	-1	08:00:00
16	-4.17	-1	13:00:00
16	-4.20865	-1	08:00:00
16	-2.12961	-1	12:00:00
16	-4.37571	-1	14:00:00
16	-4.0025	-1	17:00:00
16	-7.54972	-1	20:00:00
16	-3.65	-1	08:00:00
16	-2.6	-1	13:00:00
16	-3.57948	-1	17:00:00
16	-2.8538	-1	19:00:00
16	-3.04	-1	11:00:00
16	-2.99	-1	13:00:00
16	-2.2097	-1	20:00:00
16	-5.5154	-1	08:00:00
16	-3.26464	-1	13:00:00
16	-8.40251	-1	16:00:00
16	-3.05756	-1	10:00:00	28		11.336
16	-0.0254141	0	09:00:00
16	0.153506	0	11:00:00
16	-1.14589	0	13:00:00
16	-0.813257	0	14:00:00
16	1.20888	0	16:00:00
16	0.252753	0	17:00:00
16	1.0616	0	18:00:00
16	0.489476	0	19:00:00
16	-0.767361	0	20:00:00
16	-0.445927	0	21:00:00
16	-0.445927	0	22:00:00
16	0.73	0	09:00:00
16	1.22	0	10:00:00
16	-0.87	0	11:00:00
16	-1.05	0	12:00:00
16	0.3	0	13:00:00
16	0.08	0	14:00:00
16	1.44	0	18:00:00
16	0.07	0	19:00:00
16	-1.2	0	20:00:00
16	1.29	0	21:00:00
16	0.28	0	22:00:00
16	-0.184985	0	09:00:00
16	0.428677	0	11:00:00
16	-0.144652	0	13:00:00
16	-0.896459	0	14:00:00
16	1.13859	0	16:00:00
16	1.50967	0	17:00:00
16	-0.766711	0	19:00:00
16	-0.748264	0	20:00:00
16	-0.632827	0	09:00:00
16	-0.1797	0	10:00:00
16	0.874647	0	11:00:00
16	-1.26242	0	12:00:00
16	0.454544	0	17:00:00
16	-1.44371	0	18:00:00
16	-0.306938	0	19:00:00
16	-0.540053	0	21:00:00
16	-0.540053	0	22:00:00
16	-1.08842	0	08:00:00
16	-1.54898	0	09:00:00
16	0.551399	0	11:00:00
16	1.88867	0	12:00:00
16	1.49022	0	16:00:00
16	0.024739	0	18:00:00
16	-0.0251686	0	08:00:00
16	0.288447	0	09:00:00
16	0.560101	0	10:00:00
16	-0.347524	0	12:00:00
16	0.600155	0	13:00:00
16	0.590951	0	16:00:00
16	0.19386	0	17:00:00
16	-0.564249	0	18:00:00
16	1.94253	0	20:00:00
16	-0.427245	0	21:00:00
16	-0.84	0	08:00:00
16	-1.09	0	10:00:00
16	1.15	0	11:00:00
16	0.36	0	12:00:00
16	-0.69	0	13:00:00
16	-0.3	0	14:00:00
16	-0.33	0	16:00:00
16	-1.31	0	17:00:00
16	1.26	0	19:00:00
16	-0.44	0	20:00:00
16	-1.1	0	21:00:00
16	1.85	0	09:00:00
16	1.82	0	10:00:00
16	1.41	0	11:00:00
16	-1.36	0	13:00:00
16	-1.25	0	16:00:00
16	1.67	0	17:00:00
16	-0.91	0	18:00:00
16	0.34	0	19:00:00
16	1.63	0	20:00:00
16	-0.24	0	21:00:00
16	-0.49	0	22:00:00
16	-1.57	0	08:00:00
16	-0.37	0	09:00:00
16	-0.83	0	10:00:00
16	0.59	0	11:00:00
16	1.55	0	12:00:00
16	1.17	0	14:00:00
16	1.62936	0	16:00:00
16	0.25742	0	17:00:00
16	1.47749	0	18:00:00
16	-0.226494	0	19:00:00
16	0.286784	0	20:00:00
16	-0.319976	0	21:00:00
16	-0.319976	0	22:00:00
16	0.306282	0	09:00:00
16	1.03783	0	10:00:00
16	1.40648	0	13:00:00
16	-0.892894	0	16:00:00
16	0.312033	0	17:00:00
16	0.394175	0	18:00:00
16	-0.514449	0	20:00:00
16	0.544944	0	08:00:00
16	-0.833945	0	10:00:00
16	1.72985	0	12:00:00
16	1.02685	0	18:00:00
16	0.444726	0	19:00:00
16	1.49567	0	21:00:00
16	1.49567	0	22:00:00
16	0.59	0	10:00:00
16	-1.57	0	11:00:00
16	0.03	0	12:00:00
16	-0.94	0	14:00:00
16	-0.875102	0	18:00:00
16	-0.11776	0	19:00:00
16	0.0488897	0	20:00:00
16	-0.318816	0	21:00:00
16	-0.318816	0	22:00:00
16	0.51	0	09:00:00
16	0.92	0	10:00:00
16	-1.28	0	11:00:00
16	-1.05	0	12:00:00
16	1.5	0	13:00:00
16	1.2	0	14:00:00
16	-1.10211	0	16:00:00
16	0.70088	0	18:00:00
16	-0.316938	0	20:00:00
16	0.23	0	09:00:00
16	-0.24	0	10:00:00
16	0.86	0	12:00:00
16	0.91	0	13:00:00
16	0.32	0	14:00:00
16	-1.46124	0	16:00:00
16	0.17489	0	17:00:00
16	0.200612	0	18:00:00
16	0.654308	0	19:00:00
16	-0.384057	0	20:00:00
16	0.907019	0	21:00:00
16	1.57375	0	22:00:00
16	-0.38	0	08:00:00
16	1.09	0	10:00:00
16	0.6	0	11:00:00
16	0.09	0	12:00:00
16	-0.86	0	14:00:00
16	-0.484396	0	17:00:00
16	1.59549	0	18:00:00
16	-0.0440647	0	19:00:00
16	-0.610259	0	21:00:00
16	-0.610259	0	22:00:00
16	1.14	0	08:00:00
16	-1.36	0	09:00:00
16	-0.14	0	10:00:00
16	-0.41	0	11:00:00
16	-0.89	0	12:00:00
16	1.22	0	14:00:00
16	-0.969993	0	16:00:00
16	-0.931891	0	18:00:00
16	0.421667	0	19:00:00
16	-1.25007	0	20:00:00
16	-1.43351	0	21:00:00
16	-1.43351	0	22:00:00
16	0.477662	0	09:00:00
16	-1.67698	0	12:00:00
16	1.1324	0	14:00:00
16	-1.75896	0	17:00:00
16	0.162514	0	19:00:00
16	1.44561	0	21:00:00
16	1.44561	0	22:00:00
16	-0.5284	0	08:00:00
16	1.39322	0	09:00:00
16	0.695651	0	11:00:00
16	-0.503519	0	12:00:00
16	-0.262197	0	13:00:00
16	-0.0666528	0	14:00:00
16	-1.90842	0	16:00:00
16	-0.452169	0	17:00:00
16	1.21686	0	18:00:00
16	-0.578154	0	19:00:00
16	0.265298	0	21:00:00
16	0.265298	0	22:00:00	175
16	6.49	1	08:00:00
16	1.97	1	17:00:00
16	6.70424	1	08:00:00
16	2.58023	1	10:00:00
16	3.3986	1	18:00:00
16	3.77549	1	08:00:00
16	3.70728	1	14:00:00
16	2.71355	1	20:00:00
16	2.80324	1	10:00:00
16	3.27266	1	13:00:00
16	4.06784	1	14:00:00
16	5.79362	1	17:00:00
16	3.90754	1	19:00:00
16	2.5789	1	20:00:00
16	5.03956	1	11:00:00
16	2.07069	1	14:00:00
16	5.22	1	09:00:00
16	2.32	1	18:00:00
16	3.27	1	12:00:00
16	4.55	1	14:00:00
16	2.60145	1	11:00:00
16	2.28031	1	14:00:00
16	2.61865	1	19:00:00
16	3.77548	1	21:00:00
16	3.77548	1	22:00:00
16	2.72698	1	09:00:00
16	3.17389	1	11:00:00
16	4.1499	1	13:00:00
16	2.05793	1	16:00:00
16	4.37	1	09:00:00
16	7.93145	1	16:00:00
16	2.45752	1	17:00:00
16	2.69874	1	21:00:00
16	2.69874	1	22:00:00
16	3.82	1	08:00:00
16	2.4	1	09:00:00
16	2.45324	1	16:00:00
16	2.12	1	13:00:00
16	3.0942	1	17:00:00
16	3.14888	1	10:00:00
16	2.3191	1	11:00:00
16	3.32609	1	18:00:00
16	3.5877	1	20:00:00
16	2.81983	1	20:00:00	44	17.8138
16			12:00:00
16			21:00:00
16			22:00:00
16			19:00:00
16			08:00:00
